# Supplementary material for: Swertiamarin Rescues 3-NPA-Induced Defective Follicular Development via Modulating the NRF2/HO-1 Signaling Pathway in Granulosa Cells
Source: Antioxidants (Basel). 2025 Jun 27;14(7):794. doi: 10.3390/antiox14070794 (PMC12291750; doi:10.3390/antiox14070794)
Supplement: Supplementary file 1 [file antioxidants-14-00794-s001.zip]

Archive with 7 entries (7 files):
- Figure.S1.tiff
- Figure.S2.tiff
- Figure.S3.tiff
- Figure.S4.tiff
- Figure.S5.tiff
- Table S1  Antibody information.xlsx
- Table S2  Primer information.xlsx
