# Supplementary material for: Swertiamarin Rescues 3-NPA-Induced Defective Follicular Development via Modulating the NRF2/HO-1 Signaling Pathway in Granulosa Cells
Source: Antioxidants (Basel). 2025 Jun 27;14(7):794. doi: 10.3390/antiox14070794 (PMC12291750; doi:10.3390/antiox14070794)
Supplement: Supplementary file 1 [file antioxidants-14-00794-s001.zip › Table S1 Antibody information.xlsx]

## Sheet: Sheet1
Antibodies	Vendors; Cat.No.	Dilution	Applications
PCNA	Proteintech;10205-2-AP	1:2000	Immunohistochemistry
HO-1	Proteintech;10701-1-AP	1:1000	Western Blot
		1:500	Immunohistochemistry
SOD1	Proteintech;10269-1-AP	1:1000	Western Blot
		1:500	Immunohistochemistry
β-Actin	Utibody;UM4001	1:2000	Western Blot
NRF2	Proteintech;16396-1-AP	1:1000	Western Blot
HRP Goat Anti-Mouse IgG	Affinity;S0001	1:4000	Western Blot
HRP Goat Anti-Rabbit IgG	Affinity;S0002	1:4000	Western Blot
HRP Goat Anti-Rabbit IgG	Oriscience;PD302	1:5000	IHC
