# Supplementary material for: Swertiamarin Rescues 3-NPA-Induced Defective Follicular Development via Modulating the NRF2/HO-1 Signaling Pathway in Granulosa Cells
Source: Antioxidants (Basel). 2025 Jun 27;14(7):794. doi: 10.3390/antiox14070794 (PMC12291750; doi:10.3390/antiox14070794)
Supplement: Supplementary file 1 [file antioxidants-14-00794-s001.zip › Table S2 Primer information.xlsx]

## Sheet: Sheet1
Primer sequences
Primer name	Primer sequence (5´→3´)	Products size
Bmp15	F:CCGGACCAAGCACTTACCTT	135
	R:CGAAGAACACTCCGTCCCTT
Gdf9	F:CTGACAGGTCTGGCCTCTTG	180
	R:GCCGGACGGTATTGTAGAGG
Bmp4	F:GCTACCAGGCCTTCTACTGC	91
	R:ACTAGGGTCTGCACAATGGC
Smad4	F:AAGTCAGCCGGCCAGTATTC	143
	R:CAGTCCAGGTGGTAGTGCTG
Notch2	F:ACTGCGAACTCTACACAGCC	107
	R:ACTATTGCAGGCCTCGTCAC
Smad5	F:CCCTGCCTATATGCCACCTG	145
	R:CCAGTGTTTGGGCTCCTCAT
Caspase3	F:TGGCTTGCCAGAAGATACCG	199
	R:TCGAATTCCGTTGCCACCTT
Fas	F:ATGCTGTGGATCTGGGCTG	185
	R:TCAGGTTGGCATGGTTGACA
Pcna	F:GCAGAGCATGGACTCGTCTC	121
	R:TTTGGACATGCTGGTGAGGTT
Ccnd1	F:ACAAGCAGACCATCCGCAAG	243
	R:GGTCCTTGTTTAGCCAGAGGC
Nrf2	F:GGACATGGAGCAAGTTTGGC	164
	R:CCAGCGAGGAGATCGATGAG
Ho-1	F:ACCTTCCCGAACATCGACAG	91
	R:TGTGCTTGACCTCAGGTGTC
Sod1	F:GAAGCATGGCGATGAAAGCG	155
	R:CTGATGGACGTGGAACCCAT
Cat	F:TCCAGTGCGCTGTAGATGTG	124
	R:GCAATGTTCTCACACAGGCG
Actb	F:ATCGCTGCGCTGGTCG	94
	R:CCACGATGGAGGGGAATACAG
